# Supplementary material for: Utility of Cytochemical and Flow Cytometry Detection of Alkaline Phosphatase for Differential Diagnosis of CD34+ Acute Leukaemia in Canines
Source: Vet Comp Oncol. 2025 Oct 25;24(1):41–50. doi: 10.1111/vco.70024 (PMC12875758; doi:10.1111/vco.70024)
Supplement: Supplementary file 5 — Data S1: vco70024‐sup‐0006‐Tables.xlsx. [file VCO-24-41-s002.xlsx]

## Sheet: ST1
Supplemental table 1. Patient signalment, CBC data, and ALP flow cytometry and cytochemical staining data for hematology cases.
Case ID, signalment, and flow cytometric diagnosis									ALP expression by flow cytometry								ALP expression by cytology
Sample ID	Age (years)	Breed	Sex	WBC (cells/uL)	HCT (%)	PLT (cells/uL)	PLT clumping present (yes/no/unknown)	Diagnosis	ALP +/-	%CD34-ALP-*	%CD34+ALP-*	%CD34-ALP+*	ALP MFI on CD34- cells	%CD34+ALP+*	ALP MFI on CD34+ cells	%Neutrophils	ALP Status (≥3% Positive Cells)	ALP+ (#/200cells)	%ALP+ neoplastic cells	Staining intensity
H1	11.4274	GSHEP	FS	185300	28	148000	Yes	AUL	+	2.93	61.13	8.08	5097.05	27.86	2357.44	3.59	+	8	4	Weak
H2	3.43288	PBT	MC	218880	17	34000	Unknown	AUL	+	2.07	5.92	15.01	3369.83	77	3019.02	1.21	+	134	67	Weak
H3	10.4411	GLDR	FS	172300	17	22000	No	AUL	+	43.63	43.92	6.48	2982.59	5.97	2771.01	3.33	+	22	11	Strong
H4	11.463	GLDR	F	16200	38	92000	Yes	AUL	+	6.57	10.8	7.88	5298.04	74.75	3985.02	2.65	+	8	4	Weak
H5	3.46849	MIX	FS	63160	23	17000	Unknown	AUL	+	18.18	44.71	6.02	4284.78	31.09	3321.97	0.04	-	0	0	-
H6	7.76712	WGRIF	FS	6670	21	4000	Unknown	AUL	+	7.63	8.15	13.17	3244.89	71.05	2703.84	1.28	+	166	83	Weak
H7	4.3863	BERN	FS	25210	25	69000	Unknown	AUL	+	30.56	49.95	12.59	4356.02	6.9	5606.93	4.33	+	134	67	Weak
H8	3.51507	LAB	FS	567400	24	84000	Yes	AUL	+	4.53	78.52	1.69	2086.55	15.26	2034.92	0.25	+	195	97.5	Strong
H9	2.69041	BLLDFR	FS	6370	25	20000	Unknown	AUL	+	9.94	2.37	27.7	3642.75	59.99	3024.5	4	+	31	15.5	Weak
H10	10.0137	BLHRL	MC	183200	31	50000	Yes	AUL	NA	NA	NA	NA	NA	NA	NA	NA	+	164	82	Strong
H11	10.2384	MIX	M	40500	35	57000	Yes	AUL	NA	NA	NA	NA	NA	NA	NA	NA	+	8	4	Weak
H12	1.23288	GLDR	MC	82960	12	135000	Unknown	AUL	NA	NA	NA	NA	NA	NA	NA	NA	+	22	11	Weak
H13	10.2548	GSH	MC	148800	33	10000	Yes	AUL	NA	NA	NA	NA	NA	NA	NA	NA	+	70	35	Weak
H14	10.274	PWD	FS	159900	39	170000	Yes	AUL	NA	NA	NA	NA	NA	NA	NA	NA	+	44	22	Strong
H15	3.26849	GLDOODLE	MC	165700	24	50000	Yes	AUL	NA	NA	NA	NA	NA	NA	NA	NA	+	178	89	Strong
H16	10.7671	SHELT	MC	92700	44	187000	Yes	AUL	NA	NA	NA	NA	NA	NA	NA	NA	+	16	8	Weak
H17	6.34521	MIX	MC	94270	30	21000	No	AUL	NA	NA	NA	NA	NA	NA	NA	NA	+	148	74	Weak
H18	13.0575	AUS	MC	184800	23	71000	Yes	AUL	NA	NA	NA	NA	NA	NA	NA	NA	+	12	6	Weak
H19	10.1726	LAB	MC	170800	30	45000	Yes	AUL	NA	NA	NA	NA	NA	NA	NA	NA	+	52	26	Weak
H20	11.0877	YORK	MC	308290	19	52000	Unknown	AUL	NA	NA	NA	NA	NA	NA	NA	NA	+	90	45	Strong
H21	8.03836	MIX	FS	103990	24	60000	Unknown	AUL	NA	NA	NA	NA	NA	NA	NA	NA	+	156	78	Strong
H22	9.4411	MIX	MC	20300	29	NR	Unknown	AML	+	15.47	1.25	72.68	6161.48	10.6	5787.73	29.21	-	5	2.5	-
H23	9.6137	GSHEP	MC	196400	32	114000	Yes	AML	+	15.52	63.06	4.82	2820.25	16.6	2048.03	5.74	+	144	72	Strong
H24	10.0438	GLDR	MC	63700	28	135000	Yes	AML	+	6.36	77.5	3.08	2760.64	13.06	1298.62	8.49	+	122	61	Weak
H25	7.02466	GLDOODLE	FS	16300	27	145000	Yes	AML	+	27.07	9.95	56.77	3465.52	6.21	2170.13	8.91	+	92	46	Strong
H26	9.06575	GSHEP	MC	32540	34	54000	Unknown	AML	+	6.54	9.36	73.91	4602.89	10.19	1460.43	47.05	+	60	30	Weak
H27	3.47671	LAB	FS	10600	35	110000	No	AML	+	8.1	2.67	52.86	12646.8	36.37	9975.57	34.5	+	79	39.5	Weak
H28	7.48219	MIX	MC	15300	29	72000	No	AML	+	6.87	6.54	41.01	13731.1	45.58	4842.04	26.39	+	135	67.5	Strong
H29	15.5233	MIX	MC	80630	23	131000	Unknown	AML	+	27.84	7.6	49.69	1884.42	14.87	1713.71	7.81	+	108	54	Strong
H30	9.00822	MIX	M	14750	10	11000	No	AML	+	1.42	0.08	60.3	9524.57	38.2	8082.72	27.3	+	133	66.5	Weak
H31	11.4247	GSHEP	FS	115700	24	65000	No	AML	+	1.26	2.38	19.24	5595.39	77.12	4498.02	4.25	+	171	85.5	Weak
H32	6.55342	GSHEP	FS	58100	32	57000	Yes	AML	+	3.91	0.6	54	16763.9	41.49	6411.44	24.13	+	94	47	Weak
H33	7.43288	GSHEP	MC	128200	30	130000	Unknown	AML	+	17.53	52.8	3.8	2067.86	25.87	2808.23	38.2	+	20	10	Weak
H34	5.61096	MIX	MC	53300	32	61000	Yes	AML	+	9.3	35.54	15.3	4893.14	39.86	3571.6	8.77	+	29	14.5	Weak
H35	6.30685	LAB	FS	21200	42	78000	Unknown	AML	+	14.15	8.84	30.3	18850.9	46.71	6339.1	26.7	+	141	70.5	Strong
H36	14.0247	SHTZ	MC	76000	26	56000	Yes	AML	NA	NA	NA	NA	NA	NA	NA	NA	+	82	41	Weak
H37	11.2521	GLDR	FS	12200	31	106000	Yes	AML	NA	NA	NA	NA	NA	NA	NA	NA	+	26	13	Weak
H38	8.27397	MIX	FS	14600	37	48000	Yes	AML	NA	NA	NA	NA	NA	NA	NA	NA	+	10	5	Weak
H39	9.30685	LAB	MC	35100	38	148000	Yes	AML	NA	NA	NA	NA	NA	NA	NA	NA	+	26	13	Weak
H40	9.34521	MIX	MC	62100	16	72000	No	AML	NA	NA	NA	NA	NA	NA	NA	NA	+	106	53	Strong
H41	8.33973	AUS	MC	117100	28	81000	No	AML	NA	NA	NA	NA	NA	NA	NA	NA	+	86	43	Weak
H42	7.10959	AUS	FS	18200	23	140000	Yes	AML	NA	NA	NA	NA	NA	NA	NA	NA	+	42	21	Weak
H43	5.87671	GSHEP	MC	236100	32	87000	Yes	AML	NA	NA	NA	NA	NA	NA	NA	NA	+	142	71	Strong
H44	6.0274	GSHEP	FS	108180	19	58000	Unknown	AML	NA	NA	NA	NA	NA	NA	NA	NA	+	40	20	Weak
H45	3.33699	MIX	MC	8500	36	72000	No	AML	NA	NA	NA	NA	NA	NA	NA	NA	+	10	5	Weak
H46	9.3589	MIX	FS	76100	55	101000	Yes	AML	NA	NA	NA	NA	NA	NA	NA	NA	+	20	10	Weak
H47	6.49589	GLDR	MC	20300	29	132000	Yes	AML	NA	NA	NA	NA	NA	NA	NA	NA	+	122	61	Strong
H48	13.8219	BGL	MC	220600	33	10000	Yes	AML	NA	NA	NA	NA	NA	NA	NA	NA	+	92	46	Weak
H49	9.25479	LAB	MC	130100	38	44000	Yes	AML	NA	NA	NA	NA	NA	NA	NA	NA	+	10	5	Weak
H50	9.08219	MIX	MC	750390	18	20000	Unknown	AML	NA	NA	NA	NA	NA	NA	NA	NA	+	174	87	Strong
H51	13.0192	BGL	FS	60800	40	149000	Yes	AML	NA	NA	NA	NA	NA	NA	NA	NA	+	154	77	Strong
H52	3.50959	AMSTAFF	MC	167390	25	37000	Unknown	AML	NA	NA	NA	NA	NA	NA	NA	NA	+	72	36	Weak
H53	3.53425	ROTT	F	54650	16	28000	Unknown	ALL	+	11.88	3.27	54.11	4386.82	30.74	3078.11	20.38	+	143	71.5	Weak
H54	7.62192	GSH	FS	126000	21	19000	No	ALL	+	4.69	87.33	0.44	4362.55	7.54	3064.3	0.96	+	27	13.5	Weak
H55	9.01644	GSH	MC	132660	29	41000	Unknown	ALL	+	3.91	77.5	1.72	3038.85	16.87	3742.12	2.42	-	2	1	-
H56	9.45479	GSHEP	FS	341900	30	25000	No	ALL	+	13.27	63.21	4.61	4301.67	18.91	3907.41	0	+	164	82	Strong
H57	11.9342	MIX	MC	52300	40	78000	No	ALL	+	6.36	77.5	3.08	2760.64	13.06	1298.62	8.49	+	13	6.5	Weak
H58	4.81644	MIX	MC	147860	42	54000	Unknown	ALL	NA	NA	NA	NA	NA	NA	NA	NA	+	142	71	Weak
H59	8.06301	GSHEP	FS	41000	31	72000	Yes	ALL	NA	NA	NA	NA	NA	NA	NA	NA	+	80	40	Weak
H60	4.85205	GLDR	FS	281700	25	71000	Yes	ALL	NA	NA	NA	NA	NA	NA	NA	NA	+	162	81	Strong
H61	10.0438	GLDR	FS	544400	23	87000	Unknown	ALL	NA	NA	NA	NA	NA	NA	NA	NA	+	196	98	Strong
H62	6.41918	MIX	MC	12400	36	71000	Yes	ALL	NA	NA	NA	NA	NA	NA	NA	NA	+	114	57	Weak
H63	8.08493	GLDR	MC	206490	34	77000	Unknown	ALL	NA	NA	NA	NA	NA	NA	NA	NA	+	14	7	Weak
H64	5.25479	MIX	M	223700	38	219000	Unknown	ALL	NA	NA	NA	NA	NA	NA	NA	NA	+	18	9	Weak
H65	13.8219	AUS	FS	12600	42	810000	Yes	Normal	-	95.35	-	4.47	3058.04	-	-	74.67	-	-	-	-
H66	5.3726	PBT	FS	6500	46	642000	Yes	Normal	-	89.48	-	9.16	2600.95	-	-	67.1	-	-	-	-
H67	11.8027	GLDR	FS	8400	47	391000	Yes	Normal	-	89.8	-	7.12	2690.17	-	-	82.48	-	-	-	-
H68	4.24658	AMSTAFF	MC	10200	49	376000	No	Normal	-	70.08	-	29.05	2649.35	-	-	73.68	-	-	-	-
H69	10.6411	LAB	FS	8400	32	264000	No	Normal	-	40.25	-	58.02	5511.92	-	-	90.25	-	-	-	-
H70	8.73425	MIX	FS	8300	48	275000	Yes	Normal	-	72.43	-	26.93	12566.5	-	-	61.02	-	-	-	-
H71	1.47671	SHRP	MC	11100	52	242000	No	Normal	-	85.51	-	13.51	13702.9	-	-	57.69	-	-	-	-
H72	5.8	MIX	MC	6530	54	132000	Unknown	Normal	NA	NA	NA	NA	NA	NA	NA	NA	-	-	-	-
H73	12.1	FXT	MC	5400	43	461000	Unknown	Normal	NA	NA	NA	NA	NA	NA	NA	NA	-	-	-	-
H74	2.6	BGL	M	7800	47	238000	No	Normal	NA	NA	NA	NA	NA	NA	NA	NA	-	-	-	-
H75	16.6192	CHI	FS	66290	36	480000	No	B cell CLL	-	89.04	-	10.52	2550.75	-	-	10.16	-	0	0	-
H76	10.3781	MIX	FS	314700	33	182000	Unknown	B cell CLL	-	93.38	-	6.46	1564.69	-	-	5.18	-	0	0	-
H77	16.6192	NR	MC	16000	47	464000	Unknown	B cell CLL	-	32.44	-	67.38	4321.23	-	-	40.84	-	0	0	-
H78	11.9	MIX	FS	17800	56	226000	Unknown	B cell CLL	NA	NA	NA	NA	NA	NA	NA	NA	-	0	0	-
H79	9.8	MIX	FS	33700	56	200000	No	B cell CLL	NA	NA	NA	NA	NA	NA	NA	NA	-	0	0	-
H80	13.8	JKR	MC	28100	50	742000	No	B cell CLL	NA	NA	NA	NA	NA	NA	NA	NA	-	0	0	-
H81	13.9	MINPOO	MC	52400	29	143000	Yes	B cell CLL	NA	NA	NA	NA	NA	NA	NA	NA	-	0	0	-
H82	14.1	SHTZ	FS	43800	42	300000	Yes	B cell CLL	NA	NA	NA	NA	NA	NA	NA	NA	-	0	0	-
H83	11.3	MIX	FS	37400	43	328000	No	B cell CLL	NA	NA	NA	NA	NA	NA	NA	NA	-	0	0	-
H84	10.8	MIX	FS	383200	24	181000	Unknown	B cell CLL	NA	NA	NA	NA	NA	NA	NA	NA	-	0	0	-
*Calculated post-neutrophil exclusion
Abbreviations: NR: Not Reported, NA: Not Available, LAB: Labrador Retriever, GSHEP: German Shepherd, GLDR: Golden Retriever, GLDOODLE: Goldendoodle, MIX: Mixed Breed, AUS: Australian Shepherd, AMSTAFF: American Staffordshire Terrier, PBT: Pit Bull Terrier, SHRP: Shar-Pei, WGRIF: Wirehaired Pointing Griffon, BERN: Bernese Mountain Dog, BLLDFR: French Bulldog, ROTT: Rottweiler, GSH: German Shorthai…

## Sheet: ST2
Supplemental table 2. Patient siganlment, leukocyte concentration, and cytochemical ALP staining data for tissue/effusion cases.
Case ID and Signlament				Tissue Site and Diagnostic Interpretation			Cyochemical ALP staining
Sample ID	Age	Breed	Sex	Flow Cytometry Diagnosis	Tissue site	Original Cytologic Diagnosis	Time Since ALP Staining Performed (Years)	ALP Status (≥3% Positive Cells)	ALP+ (#/200cells)	%ALP+ neoplastic cells	Staining intensity
T1	9.01	MIX	MC	ALL	Mediastinal mass	Lymphoma	0.690411	-	2	1	Weak
T2	10.04	GLDR	MC	ALL	Peripheral lymph node	Possible lymphoma	0.542466	+	165	82.5	Strong
T3	8.01	GLDOODLE	FS	ALL	Peripheral lymph node	Lymphoma	1.8411	+	186	93	Strong
T4	11.43	BCOL	FS	ALL	Peripheral lymph node	Lymphoma	0.273973	+	178	89	Strong
T5	3.04	MIX	MC	ALL	Peripheral lymph node	Possible lymphoma	2.65479	+	93	46.5	Strong
T6	10.55	MIX	MC	AML	Peripheral lymph node	Possible lymphoma	1.20822	+	34	17	Strong
T7	11.52	GLDR	MC	AML	Peripheral lymph node	Possible lymphoma	1.23836	+	77	38.5	Strong
T8	5.02	DOB	M	AML	Peripheral lymph node	Hematopoieitic neoplasia	0.654795	+	72	36	Weak
T9	9.19	ROTT	FS	AML	Spleen	Lymphoma	1.31233	+	186	93	Strong
T10	9.4	GLDR	MC	AML	Effusion	Round cell tumor	1.06301	+	166	83	Strong
T11	7.98	GLDR	MC	AML	Peripheral lymph node	Possible lymphoma	2.21096	+	147	73.5	Strong
T12	5.8	AMSTAFF	MC	AML	Peripheral lymph node	Lymphoma	1.78904	+	28	14	Weak
T13	9.78	MAST	FS	AML	Visceral lymph node	Discrete cell neoplasia	2.15068	+	161	80.5	Strong
T14	8.35	POI	FS	AML	Peripheral lymph node	Lymphoma	0.410959	+	154	77	Strong
T15	9.45	GSHEP	FS	AML	Peripheral lymph node	Discrete cell neoplasia	2.30685	+	133	66.5	Strong
T16	7.52	GSCH	F	AML	Peripheral lymph node	Hematopoieitic neoplasia	2.2274	+	180	90	Strong
T17	10.4	GLDR	FS	AML	Peripheral lymph node	Lymphoma	2.86575	+	118	59	Strong
T18	8.53	GLDOODLE	FS	AML	Visceral lymph node	Lymphoma	0.219178	+	151	75.5	Weak
T19	3.84	STDP	FS	AML	Peripheral lymph node	Hematopoieitic neoplasia	0.443836	+	135	67.5	Strong
T20	8.78	GLDR	MC	AML	Peripheral lymph node	Lymphoma	1.75068	+	140	70	Strong
T21	8.01	ROTT	FS	AML	Peripheral lymph node	Lymphoma	3.03288	+	118	59	Strong
T22	14.7	LAB	MC	AML	Peripheral lymph node	Possible lymphoma	3.05479	+	104	52	Strong
T23	11.56	AUS	FS	AML	Peripheral lymph node	Lymphoma	0.0273973	+	174	87	Weak
T24	11.44	GLDR	FS	AUL	Peripheral lymph node	Lymphoma	1.10411	+	186	93	Strong
T25	4.25	RHOD	FS	AUL	Mediastinal mass	Possible lymphoma	2.49589	+	179	89.5	Strong
T26	7.53	GSHEP	FS	AUL	Peripheral lymph node	Lymphoma	0.219178	+	174	87	Strong
T27	7.99	GSHEP	MC	AUL	Mediastinal mass	Possible lymphoma	0.345205	+	36	18	Weak
T28	11.8	TOYPDL	MC	Small B cell lymphoma	Peripheral lymph node	Possible lymphoma	2.53699	-	0	0	-
T29	13.48	BASS	FS	Large B cell lymphoma	Peripheral lymph node	Lymphoma	2.27123	-	0	0	-
T30	10.39	LAB	F	Large B cell lymphoma	Peripheral lymph node	Lymphoma	2.87671	-	0	0	-
T31	8.62	GSHEP	MC	Large B cell lymphoma	Peripheral lymph node	Lymphoma	3.12877	-	0	0	-
T32	8.01	MIX	MC	Large B cell lymphoma	Peripheral lymph node	Lymphoma	3.11233	-	0	0	-
T33	9.01	MIX	FS	Small B cell lymphoma	Peripheral lymph node	Lymphoma	4.2	-	0	0	-
T34	7.55	MIX	MC	Large B cell lymphoma	Peripheral lymph node	Lymphoma	3.11507	-	0	0	-
T35	11.31	MIX	MC	Large B cell lymphoma	Peripheral lymph node	Lymphoma	1.44658	-	0	0	-
T36	10.13	MIX	FS	Large B cell lymphoma	Peripheral lymph node	Lymphoma	1.61918	-	0	0	-
T37	10.01	CNHND	MC	Large B cell lymphoma	Peripheral lymph node	Lymphoma	5.26027	-	0	0	-
T38	7.9	GLDR	FS	Large B cell lymphoma	Peripheral lymph node	Lymphoma	5.61096	-	0	0	-
T39	11.21	MIX	MC	Large B cell lymphoma	Peripheral lymph node	Lymphoma	4.55068	-	0	0	-
T40	4	MIX	FS	Large B cell lymphoma	Effusion	Lymphoma	1.75068	-	0	0	-
T41	2.66	BOER	M	Large B cell lymphoma	Peripheral lymph node	Lymphoma	0.871233	-	0	0	-
T42	12.54	LAB	MC	Large B cell lymphoma	Peripheral lymph node	Lymphoma	1.08219	-	0	0	-
T43	9.02	MIX	MC	Large B cell lymphoma	Peripheral lymph node	Lymphoma	1.09863	-	0	0	-
T44	9.79	LAB	MC	Large B cell lymphoma	Mediastinal mass	Lymphoma	1.75068	-	0	0	-
T45	4.74	CORG	FS	Large B cell lymphoma	Peripheral lymph node	Lymphoma	0.060274	-	0	0
T46	6.01	QUEEN	MC	CD4 T cell lymphoma	Mediastinal mass	Lymphoma	2.61918	-	0	0	-
T47	6.88	BOX	MC	CD4 T cell lymphoma	Peripheral lymph node	Lymphoma	1.86849	-	0	0	-
T48	9.02	BOX	MC	CD4 T cell lymphoma	Peripheral lymph node	Lymphoma	4.7589	-	0	0	-
T49	5.55	COL	FS	CD4 T cell lymphoma	Peripheral lymph node	Possible lymphoma	0.19726	-	0	0	-
T50	7.55	PBT	F	CD4 T cell lymphoma	Peripheral lymph node	Lymphoma	0.20274	-	0	0	-
T51	5.24	BLLDAM	M	CD4 T cell lymphoma	Peripheral lymph node	Possible lymphoma	0.117808	-	0	0	-
T52	5.71	MIX	FS	CD4 T cell lymphoma	Peripheral lymph node	Lymphoma	0.139726	-	0	0	-
T53	8.68	GLDR	MC	CD4 T cell lymphoma	Peripheral lymph node	Lymphoma	0.183562	-	0	0	-
T54	11.63	GLDR	MC	CD4 T cell lymphoma	Peripheral lymph node	Lymphoma	0.126027	-	0	0	-
T55	4.21	GLDOODLE	FS	CD4 T cell lymphoma	Peripheral lymph node	Lymphoma	0.0465753	-	0	0	-
T56	9.02	LBDOODLE	MC	CD4 T cell lymphoma	Peripheral lymph node	Lymphoma	0.0465753	-	0	0	-
T57	11.71	GLDR	MC	T zone lymphoma	Peripheral lymph node	Possible lymphoma	0.0410959	-	3	1.5	-
T58	5.35	IRWLF	MC	CD4 T cell lymphoma	Peripheral lymph node	Possible lymphoma	0.164384	-	0	0	-
T59	12.29	GLDR	FS	T zone lymphoma	Peripheral lymph node	Possible lymphoma	0.0876712	-	0	0	-
T60	8.67	PBT	FS	CD4 T cell lymphoma	Peripheral lymph node	Possible lymphoma	0.0849315	-	0	0	-
T61	13.56	MIX	FS	CD4 T cell lymphoma	Peripheral lymph node	Lymphoma	0.194521	-	0	0	-
T62	10.8	GLDR	MC	CD4-CD8- T cell lymphoma	Liver	Hematopoieitic neoplasia	0.0136986	-	0	0	-
T63	8.11	BLHRL	MC	T zone lymphoma	Peripheral lymph node	Possible lymphoma	0.0630137	-	0	0	-
T64	8.93	MIX	FS	T zone lymphoma	Peripheral lymph node	Possible lymphoma	0.0273973	-	0	0	-
T65	3.69	MIX	MC	CD4-CD8- T cell lymphoma	Peripheral lymph node	Possible lymphoma	0.20274	-	0	0	-
T66	7.52	GLDR	M	T zone lymphoma	Peripheral lymph node	Lymphoma	1.80822	-	0	0	-
T67	12.02	BGL	FS	T zone lymphoma	Peripheral lymph node	Possible lymphoma	0.123288	-	0	0	-
Abbreviations: MIX: Mixed Breed, GLDR: Golden Retriever, GLDOODLE: Goldendoodle, BCOL: Border Collie, DOB: Doberman Pinscher, ROTT: Rottweiler, AMSTAFF: American Staffordshire Terrier, MAST: Mastiff, POI: Pointer, GSHEP: German Shepherd, GSCH: German Shorthaired Pointer, STDP: Standard Poodle, LAB: Labrador Retriever, RHOD: Rhodesian Ridgeback, AUS: Australian Shepherd, TOYPDL: Toy Poodle, BASS: …

## Sheet: ST3
Supplemental table 3. Antibody panels for canine flow cytometry immunophenotyping.
Antibody tube	Antibody specificity and fluorochrome ‡
Panel 1 (Standard immunophenotyping panel)
1	No antibodies
2	CD3-FITC/CD25-PE/CD5-APC/CD8-Alexa 700/CD4-Pacific Blue
3	CD21-Alexa 647/Class II MHC-FITC/CD34-PE
4	Class II MHC-FITC/CD18-PE/CD5-APC/CD14-Alexa 700/CD4- Pacific Blue
5	CD5-FITC/CD45-PE/CD21-Alexa 647
Panel 2 (Standard immunophenotyping panel)
1	No antibodies
2	CD5-FITC/CD45-PE/CD21-Alexa 647
3	CD21-Alexa 647/Class II MHC-FITC/CD22-PE/CD25-SB436
4	CD4-PECy7/CD5-APCe780/CD8-Pacific Blue/Class II MHC-APC/CD14-A700/CD18-PE/CD3-FITC
5	CD117-PE/CD5-APCe780/Class II MHC-APC/CD34-FITC
Panel 3 (ALP panel)
1	No antibodies
2	CD34-PE/CD5-APCe780/CD4-PECy7
3	CD34-PE/CD5-APCe780/CD4-PECy7/ALP live stain
‡ Except where noted, antibodies were purchased from Bio-Rad, Hercules, CA. Clones are as follows: CD45 = YKIX716.13, CD18 = YFC118.3 (human CD18), CD8 = YCATE55.9, CD5 = YKIX322.3, CD21 = CA2.1D6, CD22 = RFB4 (human CD22, AbCam, Cambridge, MA), CD3 = CA17.2A12, CD14 = TUK4 (human CD14), class II MHC = YKIX334.2, CD34 = 1H6, CD25 = P2A10 (eBiosciences, San Diego, CA), and CD117 = 104D2 (human CD1…

## Sheet: ST4
Supplemental table 4. Flow cytometric results for classifying acute leukemia cases
Case ID	WBC (cell/uL)	Flow diagnosis	Flow cytometric criteria for subtyping acute leukemia
			%CD34+	%CD5+ CD3-	%CD14+MHCII-	%CD18+MHCII-
H1	185300	AUL	83.5	0.24	1.05	8.1
H2	218880	AUL	85.8	0.03	0.1	1.43
H3	172300	AUL	62.3	0.18	0.69	15.5
H4	16200	AUL	84.2	0.08	2.3	5.1
H5	63160	AUL	80.4	6.6	0.15	6.3
H6	6670	AUL	82.7	0.53	0.18	3.9
H7	25210	AUL	52.3	1.35	0.95	10.1
H8	567400	AUL	95.8	0.1	0.01	0.3
H9	6370	AUL	73.3	1.42	0.1	8.4
H10	183200	AUL	76.7	9.23	0.04	16.7
H11	40500	AUL	90	0.9	0.4	13.2
H12	82960	AUL	21.2	7.9	1.28	5.4
H13	148800	AUL	89	8.9	0.03	2.3
H14	159900	AUL	91.4	5.3	0.11	9.3
H15	165700	AUL	94.7	0.42	0.35	2.9
H16	92700	AUL	83.7	2.5	0.1	4.9
H17	94270	AUL	58.1	6.94	0.1	4.1
H18	184800	AUL	80.6	1.1	3.3	14.5
H19	170800	AUL	88.2	0.07	0.12	4.79
H20	308290	AUL	95.2	1.57	0	5.86
H21	103990	AUL	90.1	0.41	0	4.1
H22	20300	AML	17.4	0.16	7.24	28.3
H23	196400	AML	87.8	0.07	0.15	65.5
H24	63700	AML	84.5	0.06	4.6	23
H25	16300	AML	14.5	0.48	26.5	55.5
H26	32540	AML	10.1	0.34	20.7	87.5
H27	10600	AML	41.3	0.39	12.4	61.94
H28	15300	AML	8.2	0.55	10.4	36.3
H29	80630	AML	28.3	0.14	19.1	69
H30	14750	AML	62.9	0.48	0.55	60.15
H31	115700	AML	86.3	0.39	3.66	40.43
H32	58100	AML	26.9	0.3	0.03	33.97
H33	128200	AML	47.9	0.03	14.5	47.8
H34	53300	AML	80.1	0.18	11.1	7.5
H35	21200	AML	30.94	0.21	0.75	20.8
H36	76000	AML	88	0.82	7.02	18.5
H37	12200	AML	48.6	0.32	12.3	60.5
H38	14600	AML	29	6.9	26.6	61.2
H39	35100	AML	59.1	2.6	1.6	40.7
H40	62100	AML	64.7	0.27	0.21	20.1
H41	117100	AML	51.1	0.21	19.4	35.8
H42	18200	AML	87	1.72	3.45	11.84
H43	236100	AML	89.5	5.38	5.68	25.9
H44	108180	AML	44.1	3.25	21.7	27.1
H45	8500	AML	85.1	0.46	1.42	35.6
H46	76100	AML	67	0.23	0.56	72.9
H47	20300	AML	66.7	2	5.1	25.8
H48	220600	AML	74.2	0.31	0.13	23.4
H49	130100	AML	84.7	10	4.99	30.1
H50	750390	AML	92.1	0.57	0.03	36.9
H51	60800	AML	49.6	5.11	0.21	26.4
H52	167390	AML	9.2	1.2	1.77	48.1
H53	54650	ALL	33.2	13.8	1.69	8.5
H54	126000	ALL	95.7	16.4	0.03	0.17
H55	132660	ALL	93	19.2	0.09	1.6
H56	341900	ALL	94.2	76.5	0.3	11.5
H57	52300	ALL	73.6	13.9	0.4	3.1
H58	147860	ALL	86.2	13.2	0.54	8.7
H59	41000	ALL	92.9	69.9	1	6.1
H60	281700	ALL	47	19.3	0	6.2
H61	544400	ALL	98.3	18.5	0.42	7.9
H62	12400	ALL	72	14.8	0.06	10.9
H63	206490	ALL	97	57.2	0	0.5
H64	223700	ALL	93.1	27.3	0	4.7
T1	NA	ALL	74.9	37.2	0.08	0.16
T2	NA	ALL	42.94	18.4	0.05	6.99
T3	NA	ALL	80.8	20.1	0.13	28.1
T4	NA	ALL	80.6	17.1	1.4	7.6
T5	NA	ALL	10.2	13.6	0	0.16
T6	NA	AML	61.8	0.04	15.1	33.8
T7	NA	AML	48	0.1	23.4	NA
T8	NA	AML	55.8	1.81	0.8	18.1
T9	NA	AML	49.48	0.02	28.3	15.7
T10	NA	AML	12.9	0.13	36.3	61.9
T11	NA	AML	85.5	0.18	2.5	18.9
T12	NA	AML	82.7	0.78	0.01	29.1
T13	NA	AML	74.9	3.2	10.92	50.2
T14	NA	AML	24.9	0.12	32.2	68.9
T15	NA	AML	74.5	3.2	10.9	17.6
T16	NA	AML	75.4	0.79	2.79	32.9
T17	NA	AML	31.92	8.79	3.2	29.9
T18	NA	AML	52.8	0.55	9.7	26.1
T19	NA	AML	29.3	3.12	8.6	19.2
T20	NA	AML	60.9	0.21	4.92	72.6
T21	NA	AML	46.5	0.43	31.9	27.1
T22	NA	AML	26.3	3.9	39.5	37.7
T23	NA	AML	88.2	0.25	8.4	74
T24	NA	AUL	61.1	2.3	0.49	16.9
T25	NA	AUL	82.2	1.98	0.3	2.2
T26	NA	AUL	83.7	0.19	1.2	1.02
T27	NA	AUL	96.7	0.06	0.05	4.04
Abbreviations: H: Hematology, T: Tissue, NA: Not Available.

## Sheet: ST5
Supplemental Table 5. ROC thresholds for ALP% distinguishing CD34⁺ AL from BCLL in hematology cases.
% Threshold	Sensitivity%	95% CI	Specificity%	95% CI
> 0.5000	98.44	91.67% to 99.92%	100	72.25% to 100.0%
> 1.750	96.88	89.30% to 99.44%	100	72.25% to 100.0%
> 3.250	95.31	87.10% to 98.72%	100	72.25% to 100.0%
> 4.500	90.63	81.02% to 95.63%	100	72.25% to 100.0%
> 5.500	85.94	75.38% to 92.42%	100	72.25% to 100.0%
> 6.250	84.38	73.57% to 91.29%	100	72.25% to 100.0%
> 6.750	82.81	71.79% to 90.12%	100	72.25% to 100.0%
> 7.500	81.25	70.03% to 88.94%	100	72.25% to 100.0%
> 8.500	79.69	68.29% to 87.73%	100	72.25% to 100.0%
> 9.500	78.13	66.57% to 86.50%	100	72.25% to 100.0%
> 10.50	75	63.18% to 83.99%	100	72.25% to 100.0%
> 12.00	71.88	59.87% to 81.41%	100	72.25% to 100.0%
> 13.25	68.75	56.61% to 78.77%	100	72.25% to 100.0%
> 14.00	67.19	55.00% to 77.43%	100	72.25% to 100.0%
> 15.00	65.63	53.40% to 76.08%	100	72.25% to 100.0%
> 17.75	64.06	51.82% to 74.71%	100	72.25% to 100.0%
> 20.50	62.5	50.25% to 73.33%	100	72.25% to 100.0%
> 21.50	60.94	48.69% to 71.94%	100	72.25% to 100.0%
> 24.00	59.38	47.15% to 70.54%	100	72.25% to 100.0%
> 28.00	57.81	45.61% to 69.13%	100	72.25% to 100.0%
> 32.50	56.25	44.09% to 67.71%	100	72.25% to 100.0%
> 35.50	54.69	42.57% to 66.27%	100	72.25% to 100.0%
> 37.75	53.13	41.07% to 64.82%	100	72.25% to 100.0%
> 39.75	51.56	39.58% to 63.37%	100	72.25% to 100.0%
> 40.50	50	38.10% to 61.90%	100	72.25% to 100.0%
> 42.00	48.44	36.63% to 60.42%	100	72.25% to 100.0%
> 44.00	46.88	35.18% to 58.93%	100	72.25% to 100.0%
> 45.50	45.31	33.73% to 57.43%	100	72.25% to 100.0%
> 46.50	42.19	30.87% to 54.39%	100	72.25% to 100.0%
> 50.00	40.63	29.46% to 52.85%	100	72.25% to 100.0%
> 53.50	39.06	28.06% to 51.31%	100	72.25% to 100.0%
> 55.50	37.5	26.67% to 49.75%	100	72.25% to 100.0%
> 59.00	35.94	25.29% to 48.18%	100	72.25% to 100.0%
> 63.75	32.81	22.57% to 45.00%	100	72.25% to 100.0%
> 66.75	31.25	21.23% to 43.39%	100	72.25% to 100.0%
> 67.25	28.13	18.59% to 40.13%	100	72.25% to 100.0%
> 69.00	26.56	17.30% to 38.48%	100	72.25% to 100.0%
> 70.75	25	16.01% to 36.82%	100	72.25% to 100.0%
> 71.25	21.88	13.50% to 33.43%	100	72.25% to 100.0%
> 71.75	20.31	12.27% to 31.71%	100	72.25% to 100.0%
> 73.00	18.75	11.06% to 29.97%	100	72.25% to 100.0%
> 75.50	17.19	9.878% to 28.21%	100	72.25% to 100.0%
> 77.50	15.63	8.715% to 26.43%	100	72.25% to 100.0%
> 79.50	14.06	7.579% to 24.62%	100	72.25% to 100.0%
> 81.50	12.5	6.472% to 22.77%	100	72.25% to 100.0%
> 82.50	9.375	4.368% to 18.98%	100	72.25% to 100.0%
> 84.25	7.813	3.383% to 17.02%	100	72.25% to 100.0%
> 86.25	6.25	2.457% to 15.00%	100	72.25% to 100.0%
> 88.00	4.688	1.278% to 12.90%	100	72.25% to 100.0%
> 93.25	3.125	0.5553% to 10.70%	100	72.25% to 100.0%
> 97.75	1.563	0.08015% to 8.334%	100	72.25% to 100.0%
Abbreviations: ROC: receiver operating characteristic, ALP: Alkaline Phosphatase, AL: Acute Leukemia, B cell CLL: B-cell Chronic Lymphocytic Leukemia, CI: confidence interval.

## Sheet: ST6
Supplemental Table 6. ROC thresholds for ALP% distinguishing AML from ALL/AUL in hematology cases.
% Threshold	Sensitivity%	95% CI	Specificity%	95% CI
> 0.5000	100	89.28% to 100.0%	3.125	0.1603% to 15.74%
> 1.750	100	89.28% to 100.0%	6.25	1.111% to 20.15%
> 3.250	96.88	84.26% to 99.84%	6.25	1.111% to 20.15%
> 4.500	96.88	84.26% to 99.84%	15.63	6.864% to 31.75%
> 5.500	87.5	71.93% to 95.03%	15.63	6.864% to 31.75%
> 6.250	87.5	71.93% to 95.03%	18.75	8.890% to 35.31%
> 6.750	87.5	71.93% to 95.03%	21.88	11.02% to 38.75%
> 7.500	87.5	71.93% to 95.03%	25	13.25% to 42.11%
> 8.500	87.5	71.93% to 95.03%	28.13	15.56% to 45.37%
> 9.500	87.5	71.93% to 95.03%	31.25	17.95% to 48.57%
> 10.50	81.25	64.69% to 91.11%	31.25	17.95% to 48.57%
> 12.00	81.25	64.69% to 91.11%	37.5	22.93% to 54.75%
> 13.25	75	57.89% to 86.75%	37.5	22.93% to 54.75%
> 14.00	75	57.89% to 86.75%	40.63	25.52% to 57.74%
> 15.00	71.88	54.63% to 84.44%	40.63	25.52% to 57.74%
> 17.75	71.88	54.63% to 84.44%	43.75	28.17% to 60.67%
> 20.50	68.75	51.43% to 82.05%	43.75	28.17% to 60.67%
> 21.50	65.63	48.31% to 79.59%	43.75	28.17% to 60.67%
> 24.00	65.63	48.31% to 79.59%	46.88	30.87% to 63.55%
> 28.00	65.63	48.31% to 79.59%	50	33.63% to 66.37%
> 32.50	62.5	45.25% to 77.07%	50	33.63% to 66.37%
> 35.50	62.5	45.25% to 77.07%	53.13	36.45% to 69.13%
> 37.75	59.38	42.26% to 74.48%	53.13	36.45% to 69.13%
> 39.75	56.25	39.33% to 71.83%	53.13	36.45% to 69.13%
> 40.50	56.25	39.33% to 71.83%	56.25	39.33% to 71.83%
> 42.00	53.13	36.45% to 69.13%	56.25	39.33% to 71.83%
> 44.00	50	33.63% to 66.37%	56.25	39.33% to 71.83%
> 45.50	50	33.63% to 66.37%	59.38	42.26% to 74.48%
> 46.50	43.75	28.17% to 60.67%	59.38	42.26% to 74.48%
> 50.00	40.63	25.52% to 57.74%	59.38	42.26% to 74.48%
> 53.50	37.5	22.93% to 54.75%	59.38	42.26% to 74.48%
> 55.50	34.38	20.41% to 51.69%	59.38	42.26% to 74.48%
> 59.00	34.38	20.41% to 51.69%	62.5	45.25% to 77.07%
> 63.75	28.13	15.56% to 45.37%	62.5	45.25% to 77.07%
> 66.75	25	13.25% to 42.11%	62.5	45.25% to 77.07%
> 67.25	25	13.25% to 42.11%	68.75	51.43% to 82.05%
> 69.00	21.88	11.02% to 38.75%	68.75	51.43% to 82.05%
> 70.75	18.75	8.890% to 35.31%	68.75	51.43% to 82.05%
> 71.25	15.63	6.864% to 31.75%	71.88	54.63% to 84.44%
> 71.75	12.5	4.970% to 28.07%	71.88	54.63% to 84.44%
> 73.00	9.375	3.240% to 24.22%	71.88	54.63% to 84.44%
> 75.50	9.375	3.240% to 24.22%	75	57.89% to 86.75%
> 77.50	6.25	1.111% to 20.15%	75	57.89% to 86.75%
> 79.50	6.25	1.111% to 20.15%	78.13	61.25% to 88.98%
> 81.50	6.25	1.111% to 20.15%	81.25	64.69% to 91.11%
> 82.50	6.25	1.111% to 20.15%	87.5	71.93% to 95.03%
> 84.25	6.25	1.111% to 20.15%	90.63	75.78% to 96.76%
> 86.25	3.125	0.1603% to 15.74%	90.63	75.78% to 96.76%
> 88.00	0	0.000% to 10.72%	90.63	75.78% to 96.76%
> 93.25	0	0.000% to 10.72%	93.75	79.85% to 98.89%
> 97.75	0	0.000% to 10.72%	96.88	84.26% to 99.84%
Abbreviations: ROC: receiver operating characteristic, ALP: Alkaline Phosphatase, ALL: Acute Lymphoid Leukemia, AML: Acute Myeloid Leukemia, AUL: Acute Unclassified Leukemia, CI: confidence interval.

## Sheet: ST7
Supplemental Table 7. ROC thresholds for ALP% distinguishing CD34⁺ AL from lymphoma in tissue/effusion cases.
% Threshold	Sensitivity%	95% CI	Specificity%	95% CI
> 0.5000	100	87.54% to 100.0%	97.5	87.12% to 99.87%
> 1.250	96.3	81.72% to 99.81%	97.5	87.12% to 99.87%
> 7.750	96.3	81.72% to 99.81%	100	91.24% to 100.0%
> 15.50	92.59	76.63% to 98.68%	100	91.24% to 100.0%
> 17.50	88.89	71.94% to 96.15%	100	91.24% to 100.0%
> 27.00	85.19	67.52% to 94.08%	100	91.24% to 100.0%
> 37.25	81.48	63.30% to 91.82%	100	91.24% to 100.0%
> 42.50	77.78	59.24% to 89.39%	100	91.24% to 100.0%
> 49.25	74.07	55.32% to 86.83%	100	91.24% to 100.0%
> 55.50	70.37	51.52% to 84.15%	100	91.24% to 100.0%
> 62.75	62.96	44.23% to 78.47%	100	91.24% to 100.0%
> 67.00	59.26	40.73% to 75.49%	100	91.24% to 100.0%
> 68.75	55.56	37.31% to 72.41%	100	91.24% to 100.0%
> 71.75	51.85	33.99% to 69.26%	100	91.24% to 100.0%
> 74.50	48.15	30.74% to 66.01%	100	91.24% to 100.0%
> 76.25	44.44	27.59% to 62.69%	100	91.24% to 100.0%
> 78.75	40.74	24.51% to 59.27%	100	91.24% to 100.0%
> 81.50	37.04	21.53% to 55.77%	100	91.24% to 100.0%
> 82.75	33.33	18.64% to 52.18%	100	91.24% to 100.0%
> 85.00	29.63	15.85% to 48.48%	100	91.24% to 100.0%
> 88.00	22.22	10.61% to 40.76%	100	91.24% to 100.0%
> 89.25	18.52	8.181% to 36.70%	100	91.24% to 100.0%
> 89.75	14.81	5.916% to 32.48%	100	91.24% to 100.0%
> 91.50	11.11	3.852% to 28.06%	100	91.24% to 100.0%
Abbreviations: ROC: receiver operating characteristic, ALP: Alkaline Phosphatase, AL: Acute Leukemia, CI: confidence interval.

## Sheet: ST8
Supplemental Table 8. ROC thresholds for ALP% distinguishing AML from ALL/AUL in tissue samples.
% Threshold	Sensitivity%	95% CI	Specificity%	95% CI
< 7.500	0	0.000% to 17.59%	88.89	56.50% to 99.43%
< 15.50	5.556	0.2850% to 25.76%	88.89	56.50% to 99.43%
< 17.50	11.11	1.974% to 32.80%	88.89	56.50% to 99.43%
< 27.00	11.11	1.974% to 32.80%	77.78	45.26% to 96.05%
< 37.25	16.67	5.837% to 39.22%	77.78	45.26% to 96.05%
< 42.50	22.22	9.001% to 45.21%	77.78	45.26% to 96.05%
< 49.25	22.22	9.001% to 45.21%	66.67	35.42% to 87.94%
< 55.50	27.78	12.50% to 50.87%	66.67	35.42% to 87.94%
< 62.75	38.89	20.31% to 61.38%	66.67	35.42% to 87.94%
< 67.00	44.44	24.56% to 66.28%	66.67	35.42% to 87.94%
< 68.75	50	29.03% to 70.97%	66.67	35.42% to 87.94%
< 71.75	55.56	33.72% to 75.44%	66.67	35.42% to 87.94%
< 74.50	61.11	38.62% to 79.69%	66.67	35.42% to 87.94%
< 76.25	66.67	43.75% to 83.72%	66.67	35.42% to 87.94%
< 78.75	72.22	49.13% to 87.50%	66.67	35.42% to 87.94%
< 81.50	77.78	54.79% to 91.00%	66.67	35.42% to 87.94%
< 82.75	77.78	54.79% to 91.00%	55.56	26.67% to 81.12%
< 85.00	83.33	60.78% to 94.16%	55.56	26.67% to 81.12%
< 88.00	88.89	67.20% to 98.03%	44.44	18.88% to 73.33%
< 89.25	88.89	67.20% to 98.03%	33.33	12.06% to 64.58%
< 89.75	88.89	67.20% to 98.03%	22.22	3.948% to 54.74%
< 91.50	94.44	74.24% to 99.72%	22.22	3.948% to 54.74%
Abbreviations: ROC: receiver operating characteristic, ALP: Alkaline Phosphatase, ALL: Acute Lymphoid Leukemia, AML: Acute Myeloid Leukemia, AUL: Acute Unclassified Leukemia, CI: confidence interval.
